# Supplementary material for: The Genotypic and Phenotypic Stability of Plasmodium falciparum Field Isolates in Continuous In Vitro Culture
Source: PLoS One. 2016 Jan 11;11(1):e0143565. doi: 10.1371/journal.pone.0143565 (PMC4713440; doi:10.1371/journal.pone.0143565)
Supplement: S3 Table — SNP profiles shown for parasite samples analysed for each parasite-line. Both alleles in mixed infection shown. Samples with missing data are indicated as ND (No Data). (XLSX) [file pone.0143565.s003.xlsx]

## Sheet: Table S3 SNP data
Sample Id	CRT-72	CRT-76	CRT-356	CRT-371	CYTB-268	CYTB-1 268	CYTB 356	MDR-86	MDR-184	MDR-1034	MDR 1042	MDR-1246	MRPI 1390	MRPI 437	MRPI 876	DHPS 436	DHPS 437	DHPS 581	DHPS 613	DHFR 16	DHFR 59	DHFR 108	DHFR 164
H 63 D0	T	C	T	T	A	A	T	T	A	A	A	T	T	T	A	C	G	C	G	C	C	A	A
H 63 D7	T	A	T	G	A	A	T	A	T	A	A	G	T	T	A	C	G	C	G	C	C	A	A
H 63 D18	T	C	T	T	A	A	T	T	A	A	A	T	T	T	A	C	G	C	G	C	C	A	A
H 63 D21	T	C	T	T	A	A	T	T	A	A	A	T	T	T	A	C	G	C	G	C	C	A	A
H 63 D25	T	C	T	T	A	A	T	T	A	A	A	T	T	T	A	C	G	C	G	C	C	A	A
H 63 D31	T	C	T	T	A	A	T	T	A	A	A	T	T	T	A	C	G	C	G	C	C	A	A
H 63 D34	T	C	T	T	A	A	T	T	A	A	A	T	T	T	A	C	G	C	G	C	C	A	A
H 63 D36	T	C	T	T	A	A	T	T	A	A	A	T	T	T	A	C	G	C	G	C	C	A	A
H 63 D38	T	C	C	T	A	A	C	T	A	A	A	G	A	G	G	T	G	C	T	C	C	A	A
H 63 D40	T	C	C	T	A	A	C	T	A	A	A	G	A	G	G	T	G	C	T	C	C	A	A
H 63 D44	T	C	C	T	A	A	C	T	A	A	A	G	A	G	G	CT	G	C	T	C	C	A	A
H 63 D48	T	C	T	T	A	A	T	T	A	A	A	T	T	T	A	C	G	C	G	C	C	A	A
H 63 D51	T	C	T	GT	A	A	T	T	A	A	A	T	T	T	A	C	G	C	G	C	TC	A	A
H 63 D55	T	C	C	T	A	A	C	T	A	A	A	G	A	G	G	CT	G	C	GT	C	C	A	A
H 63 D57	T	C	CT	T	A	A	CT	T	A	A	A	GT	TA	GT	GA	C	G	C	GT	C	C	A	A
H 63 D60	T	C	T	T	A	A	T	T	A	A	A	T	T	T	A	C	G	C	G	C	C	A	A
H 63 D63	T	C	CT	T	A	A	CT	T	A	A	A	GT	TA	GT	G	CT	G	C	GT	C	C	A	A
H 63 D67	T	C	C	T	A	A	C	T	A	A	A	G	A	G	G	T	G	C	T	C	C	A	A
H 63 D74	T	C	C	T	A	A	C	T	A	A	A	G	A	G	G	T	G	C	T	C	C	A	A
H 63 D78	T	C	C	T	A	A	C	T	A	A	A	G	A	G	G	T	G	C	T	C	C	A	A
H 63 D80	T	C	T	T	A	A	T	T	A	A	A	T	T	T	A	T	G	C	G	C	C	A	A
H 63 D84	T	C	C	T	A	A	C	T	A	A	A	G	A	G	G	C	G	C	T	C	C	A	A
H 63 D86	T	C	C	T	A	A	C	T	A	A	A	G	A	G	G	T	G	C	T	C	C	A	A
H 63 D88	T	C	C	T	A	A	C	T	A	A	A	G	A	G	G	T	G	C	T	C	C	A	A
H 63 D90	T	C	C	T	A	A	C	T	A	A	A	G	A	G	G	T	G	C	T	C	C	A	A
H 73 D0	T	A	A	G	T	A	T	A	T	A	A	G	T	T	A	C	G	C	G	C	C	A	A
H 73 D5	T	A	A	G	T	A	T	A	T	A	A	G	T	T	A	C	G	C	G	C	C	A	A
H 73 D7	T	A	A	G	T	A	T	A	T	A	A	G	T	T	A	C	G	C	G	C	C	A	A
H 73 D10	T	A	A	G	T	A	T	A	AT	A	A	G	T	T	A	C	G	C	G	C	C	A	A
H 73 D12	T	A	A	G	T	A	T	A	T	A	A	G	T	T	A	C	G	C	G	C	C	A	A
H 73 D15	T	A	A	G	T	A	T	A	T	A	A	G	T	T	A	C	G	C	G	C	C	A	A
H 73 D18	T	A	A	G	T	A	T	A	T	A	A	G	T	T	A	C	G	C	G	C	C	A	A
H 73 D21	T	A	A	G	T	A	T	A	T	A	A	G	T	T	A	C	G	C	G	C	C	A	A
H 73 D35	T	A	A	G	T	A	T	A	AT	A	A	G	T	T	A	C	G	C	G	C	C	A	A
H 73 D37	T	A	A	G	T	A	CT	A	T	A	A	G	T	T	A	C	G	C	G	C	C	A	A
H 73 D40	T	A	A	G	T	A	CT	A	T	A	A	G	T	T	A	C	G	C	G	C	C	A	A
H 73 D45	T	A	A	GT	T	A	CT	TA	AT	A	A	G	TA	GT	GA	CT	G	C	GT	C	C	A	A
H 73 D55	T	C	A	T	T	A	C	T	A	A	A	G	A	G	G	T	G	C	T	C	C	A	A
H 73 D58	T	C	A	T	T	A	C	T	A	A	A	G	A	G	G	T	G	C	T	C	C	A	A
H 73 D63	T	C	A	T	T	A	C	T	A	A	A	G	A	G	G	T	G	C	T	C	C	A	A
H 74 D0	T	C	A	T	T	A	T	A	AT	A	A	G	T	T	G	T	G	C	G	C	C	A	A
H 74 D5	T	C	A	T	T	A	T	A	A	A	A	G	T	T	G	T	G	C	G	C	C	A	A
H 74 D8	T	C	A	T	T	A	T	A	A	A	A	G	T	T	G	T	G	C	G	C	C	A	A
H 74 D10	T	C	A	T	T	A	CT	A	A	A	A	G	T	T	G	C	G	C	GT	C	C	A	A
H 74 D13	T	C	A	ND	T	ND	CT	ND	ND	ND	A	G	TA	GT	G	CT	G	ND	ND	C	ND	A	A
H 74 D15	T	C	A	ND	T	ND	C	ND	A	ND	A	G	TA	GT	ND	CT	ND	ND	ND	C	ND	A	A
H 74 D18	T	C	A	T	T	A	C	T	A	A	A	G	A	G	G	T	G	C	T	C	C	A	A
H 74 D22	T	C	A	T	T	A	C	T	A	A	A	G	A	G	G	T	G	C	T	C	C	A	A
H 74 D31	T	C	A	T	T	A	C	T	A	A	A	G	A	G	G	T	G	C	T	C	C	A	A
H 74 D35	T	C	A	T	T	A	C	T	A	A	A	G	A	G	G	T	G	C	T	C	C	A	A
H 74 D40	T	C	A	T	T	A	C	T	A	A	A	G	A	G	G	T	G	C	T	C	C	A	A
H 74 D50	T	C	A	T	T	A	C	T	A	A	A	G	A	G	G	C	G	C	T	C	C	A	A
H 74 D55	T	C	A	T	T	A	C	T	A	A	A	G	A	G	G	T	G	C	T	C	C	A	A
H 74 D60	ND	C	A	T	A	ND	ND	T	A	A	A	G	A	G	G	T	G	C	T		C	ND	ND
H 74 D68	T	C	A	T	A	T	C	T	A	A	A	G	A	G	G	T	G	C	T	C	C	A	A
H 74 D76	T	C	A	T	A	T	C	T	A	A	A	G	T	T	G	T	G	C	T	C	C	A	A
ND==> No Data
