# Supplementary material for: The Genotypic and Phenotypic Stability of Plasmodium falciparum Field Isolates in Continuous In Vitro Culture
Source: PLoS One. 2016 Jan 11;11(1):e0143565. doi: 10.1371/journal.pone.0143565 (PMC4713440; doi:10.1371/journal.pone.0143565)
Supplement: S4 Table — Predominant alleles were selected based on pherograms peaks; those with highest peaks were considered predominant. (XLSX) [file pone.0143565.s004.xlsx]

## Sheet: Table S4 Predominant alleles
PREDOMINANT DATA
Sample ID	2490	ARA2	PFG377	PFPK2	poly a	TA1	TA109	TA40	TA42	TA60	TA81	TA87
3D7	81	67	98	167	151	186	172	221	200	82	121	95
H 63D0	81	62	102	174	157	177	184	218	200	79	124	116
H 63D6	81	65	101	158	182	186	173	212	185	70	130	92
H 63D18	81	61	101	173	157	177	184	218	200	79	124	116
H 63D21	81	62	101	173	157	177	184	218	200	79	124	116
H 63D25	81	62	101	173	157	177	184	ND	200	79	124	113
H 63D31	81	62	101	173	157	177	184	218	200	79	124	116
H 63D34	81	62	101	174	157	176	184	218	200	79	124	116
H 63D36	81	60	ND	ND	ND	ND	ND	218	200	79	124	116
H 63D38	84.26	69.63	102	158.29	194	167.94	160.37	ND	185.06	82.11	124.1	106.82
H 63D40	84.27	69.63	101.98	158.42	194	167.83	160.5	214.65	184.94	82.15	123.97	106.67
H 63D44	84.4	69.6	101.99	158.42	194	167.98	160.38	214.59	184.89	82.01	124.06	106.79
H 68D48	81.09	60.54	102	173.28	157	ND	184.28	218.04	200	79.08	124.06	105.83
H 63D51	81.35	60.65	101.98	173.5	157.31	ND	184.47	217.94	200.13	79.1	123.96	107
H 63D55	84.39	69.57	102	158.54	151	167.86	160.37	214.68	185.09	82.18	123.97	115.4
H 63D57	81	61	101.97	174	157.18	177	185	218	185	79.08	124.05	115.45
H 63D60	ND	61.8	102	174.12	157.19	ND	184.21	217.99	162.61	79.1	124.02	116.36
H 63D63	81	71	101.75	159.39	162.23	167.89	159.76	214.53	185	79.12	123.94	108
H 63D67	85.24	71	102.14	159	194	168.15	159.76	214.63	184.96	82.18	124.11	108
H 63D70	ND	70.47	101.14	ND	194	167.67	161	214.57	184.7	82.09	124.21	108
H 63D74	84.23	71	101.88	159	194	167.8	160.51	214.53	184.78	82.18	124.26	108
H 63D78	84.17	70.58	101.75	159	194	168.05	160.75	214.53	184.72	81.95	123.81	108
H 63D80	81.12	58.41	102.14	170.51	157.15	176.91	185.26	ND	200.13	78.99	124.11	105.63
H 63D84	84.26	70	101.75	159	194	168.11	160.75	214.59	184.84	82.05	124.14	ND
H 63D86	83.76	70	100.65	157.88	193	167.62	160	215	184.28	81	149	107
H 63D88	83.72	69	99.36	158	193	167.78	169	215	184	70.34	123.74	106
H 63D90	83.72	69	100	159	150	167.75	136	215.5	184.28	82.41	124	106
Sample ID	2490	ARA2	PFG377	PFPK2	poly a	TA1	TA109	TA40	TA42	TA60	TA81	TA87
H 73-D0	80.73	64.03	101.13	158	181	185.5	ND	212.9	184.43	70.4	129.92	92
H 73-D2	80.76	63.09	101.14	158	181	185.51	ND	213	184.4	70.29	130	92.62
H 73-D5	80.66	64	99.49	159	181	185.62	173	212.53	184.27	70.42	129.91	93
H 73-D7	81.06	63	102	158	181	185.56	173	212	184.46	70.33	129.91	93
H 73-D10	80.76	63.89	101.63	158	181	185.56	172	212.57	184.4	69	151	127.01
H 73-D12	81.03	63.95	ND	158	181	ND	173	212	184.4	70.36	151	126.91
H 73-D15	81.06	64.13	ND	158.06	181	ND	81	211.77	184.55	70	151	103
H 73-D18	80.76	63.95	102	158	178	ND	172	212.39	184.46	69	151	103
H 73- D21	ND	64	101.02	158	181	185.56	ND	212	184	70.39	129.94	92.52
H 73-D35	80.69	63.72	100.78	158	193	185.46	ND	212.41	184.34	70.33	124	127
H 73-D37	81	63.92	99.36	159	193	185	160	215.37	184.35	70	124	91.55
H 73-D40	81	63.85	100.89	155	181	167.81	ND	212	184.16	70	129.78	92.44
H 73-D45	81	64.07	101.02	159	181	168	ND	213	184.34	70	ND	102
H 73-D55	83.89	69	99	155	150	ND	136	214.76	184.48	78	130	102
H 73-D58	102.19	69	102.06	158	150	ND	136	214	231.47	78	124	102
H 73-D63	83.66	69.7	99.48	157.84	150	167.76	136	211	184.34	78	124	77
Sample ID	2490	ARA2	PFG377	PFPK2	poly a	TA1	TA109	TA40	TA42	TA60	TA81	TA87
H 74-D0	84	73	99.38	158.47	ND	160	219.36	184.54	ND	118	105	ND
H 74-D5	93	72.93	102	176	151	ND	160	219.49	184.66	ND	118.14	ND
H 74-D8	93	73	99.5	176	151	ND	163	218	184.46	ND	118.08	86
H 74-D10	94	73	101	185.5	150.8	ND	163	218.26	184.64	ND	154.43	96
H 74-D13	94	72	99.5	176	151	ND	164	215.82	184	ND	123.95	107
H 74-D15	84	70	100	158	150.66	ND	160	215	184	ND	124.02	107.56
H 74-D18	85	70.1	100.75	158.12	194	ND	160	215	184	82	124.15	107.52
H 74-D22	83.98	69	102	157.94	194	168	160	ND	184	123.87	124	107
H 74-D31	85	70.01	100.76	157.94	ND	167.85	136	214	185	81	124	107
H 74-D35	85.07	69.97	ND	157.94	194	167.91	160	215	184	82.51	151	107
H 74-D40	84	70	99	157.91	193	167.91	159.63	215.57	184	82.6	123.82	104
H 74-D47	84	69.89	ND	159	193	ND	160	214.62	184.6	83	124	107
H 74-D50	83.99	70.07	ND	159	193	ND	160	215	184.48	82.51	124	127
H 74-D55	83.85	69	101	157.94	193	167.76	161	215	184.41	82	124	107
H 74 D60	83.98	70	102	157.94	167.82	160	216	ND	83	123.87	107	108
H 74 D68	85	70.01	100.76	157.94	ND	167.85	161	215	185	83	151	107
H 74 D76	93	69.97	91	158	151	167.91	163	219	184	82.51	118	107
