# Supplementary material for: The Genotypic and Phenotypic Stability of Plasmodium falciparum Field Isolates in Continuous In Vitro Culture
Source: PLoS One. 2016 Jan 11;11(1):e0143565. doi: 10.1371/journal.pone.0143565 (PMC4713440; doi:10.1371/journal.pone.0143565)
Supplement: S5 Table — The difference of IC50s in parasite generations were compared for the 4 different drugs tested. (XLSX) [file pone.0143565.s005.xlsx]

## Sheet: Table S5 for KDH963
Analysis of variance of IC50s across time points
Artemether							Chloquine							Dihydroartemisinin							Lumefantrine
Bonferroni's Multiple Comparison Test	Mean Diff.	t	Significant? P < 0.05?	Summary	95% CI of diff		Bonferroni's Multiple Comparison Test	Mean Diff.	t	Significant? P < 0.05?	Summary	95% CI of diff		Bonferroni's Multiple Comparison Test	Mean Diff.	t	Significant? P < 0.05?	Summary	95% CI of diff		Bonferroni's Multiple Comparison Test	Mean Diff.	t	Significant? P < 0.05?	Summary	95% CI of diff
H 63 D0 vs H 63 D10	-1.318	0.9843	No	ns	-6.401 to 3.765		H 63 D0 vs H 63 D10	12.95	9.213	Yes	***	7.119 to 18.78		H 63 D0 vs H 63 D10	1.538	2.264	No	ns	-1.029 to 4.105		H 63 D0 vs H 63 D10	2.463	2.1	No	ns	-2.119 to 7.045
H 63 D0 vs H 63 D 18	-0.5376	0.4015	No	ns	-5.621 to 4.545		H 63 D0 vs H 63 D 18	12.56	8.934	Yes	***	6.727 to 18.38		H 63 D0 vs H 63 D 18	0.8131	1.12	No	ns	-1.931 to 3.557		H 63 D0 vs H 63 D 18	-1.583	1.35	No	ns	-6.166 to 2.999
H 63 D0 vs H 63 D 30	-0.5772	0.3935	No	ns	-6.145 to 4.991		H 63 D0 vs H 63 D 30	5.439	3.87	No	ns	-0.3894 to 11.27		H 63 D0 vs H 63 D 30	1.69	2.328	No	ns	-1.054 to 4.434		H 63 D0 vs H 63 D 30	-3.974	3.387	No	ns	-8.556 to 0.6088
H 63 D0 vs H 63 D38	-4.047	3.186	No	ns	-8.869 to 0.7752		H 63 D0 vs H 63 D38	5.54	3.942	No	ns	-0.2885 to 11.37		H 63 D0 vs H 63 D38	-1.932	2.845	No	ns	-4.499 to 0.6345		H 63 D0 vs H 63 D38	0.4991	0.5211	No	ns	-3.242 to 4.241
H 63 D0 vs H 63 D44	-6.299	4.959	Yes	**	-11.12 to -1.477		H 63 D0 vs H 63 D44	-27	19.21	Yes	***	-32.83 to -21.17		H 63 D0 vs H 63 D44	1.972	2.43	No	ns	-1.095 to 5.040		H 63 D0 vs H 63 D44	1.839	1.92	No	ns	-1.903 to 5.580
H 63 D0 vs H 63 D52	-2.014	1.504	No	ns	-7.097 to 3.069		H 63 D0 vs H 63 D52	-34.19	24.33	Yes	***	-40.02 to -28.37		H 63 D0 vs H 63 D52	-0.8475	1.248	No	ns	-3.414 to 1.719		H 63 D0 vs H 63 D52	2.01	2.099	No	ns	-1.732 to 5.751
H 63 D0 vs H 63 D65	-5.258	4.139	Yes	*	-10.08 to -0.4363		H 63 D0 vs H 63 D65	-18.42	13.11	Yes	***	-24.25 to -12.59		H 63 D0 vs H 63 D65	1.991	2.453	No	ns	-1.077 to 5.059		H 63 D0 vs H 63 D65	1.51	1.46	No	ns	-2.531 to 5.552
H 63 D0 vs H 63 D70	-1.047	0.7137	No	ns	-6.615 to 4.521		H 63 D0 vs H 63 D70	16.05	12.51	Yes	***	10.73 to 21.37		H 63 D0 vs H 63 D70	-0.4127	0.5684	No	ns	-3.157 to 2.331		H 63 D0 vs H 63 D70	3.175	2.707	No	ns	-1.407 to 7.758
H 63 D0 vs H 63 D78	-6.424	5.057	Yes	**	-11.25 to -1.602		H 63 D0 vs H 63 D78	6.362	4.96	Yes	**	1.042 to 11.68		H 63 D0 vs H 63 D78	0.325	0.4786	No	ns	-2.242 to 2.892		H 63 D0 vs H 63 D78	-24.27	20.69	Yes	***	-28.85 to -19.68
H 63 D0 vs H 63 D85	-0.231	0.1819	No	ns	-5.053 to 4.591		H 63 D0 vs H 63 D85	18.72	14.59	Yes	***	13.40 to 24.04		H 63 D0 vs H 63 D85	1.731	2.549	No	ns	-0.8357 to 4.298		H 63 D0 vs H 63 D85	-22.63	19.29	Yes	***	-27.21 to -18.05
H 63 D0 vs H 63 D90	-8.009	6.305	Yes	***	-12.83 to -3.187		H 63 D0 vs H 63 D90	-28.26	22.03	Yes	***	-33.58 to -22.94		H 63 D0 vs H 63 D90	2.31	3.401	No	ns	-0.2566 to 4.877		H 63 D0 vs H 63 D90	-12.75	12.33	Yes	***	-16.80 to -8.713
H 63 D10 vs H 63 D 18	0.7804	0.6516	No	ns	-3.766 to 5.327		H 63 D10 vs H 63 D 18	-0.3922	0.2791	No	ns	-6.221 to 5.436		H 63 D10 vs H 63 D 18	-0.7248	1.067	No	ns	-3.291 to 1.842		H 63 D10 vs H 63 D 18	-4.046	2.987	No	ns	-9.338 to 1.245
H 63 D10 vs H 63 D 30	0.7408	0.5532	No	ns	-4.342 to 5.824		H 63 D10 vs H 63 D 30	-7.509	5.343	Yes	**	-13.34 to -1.680		H 63 D10 vs H 63 D 30	0.1522	0.224	No	ns	-2.414 to 2.719		H 63 D10 vs H 63 D 30	-6.437	4.752	Yes	**	-11.73 to -1.145
H 63 D10 vs H 63 D38	-2.729	2.436	No	ns	-6.982 to 1.524		H 63 D10 vs H 63 D38	-7.408	5.271	Yes	**	-13.24 to -1.579		H 63 D10 vs H 63 D38	-3.47	5.519	Yes	***	-5.846 to -1.094		H 63 D10 vs H 63 D38	-1.964	1.674	No	ns	-6.546 to 2.618
H 63 D10 vs H 63 D44	-4.981	4.446	Yes	**	-9.234 to -0.7288		H 63 D10 vs H 63 D44	-39.95	28.43	Yes	***	-45.78 to -34.12		H 63 D10 vs H 63 D44	0.4345	0.5642	No	ns	-2.476 to 3.345		H 63 D10 vs H 63 D44	-0.6243	0.5322	No	ns	-5.207 to 3.958
H 63 D10 vs H 63 D52	-0.6963	0.5814	No	ns	-5.243 to 3.850		H 63 D10 vs H 63 D52	-47.14	33.55	Yes	***	-52.97 to -41.31		H 63 D10 vs H 63 D52	-2.385	3.794	Yes	*	-4.762 to -0.009249		H 63 D10 vs H 63 D52	-0.4532	0.3864	No	ns	-5.036 to 4.129
H 63 D10 vs H 63 D65	-3.94	3.517	No	ns	-8.193 to 0.3123		H 63 D10 vs H 63 D65	-31.37	22.32	Yes	***	-37.19 to -25.54		H 63 D10 vs H 63 D65	0.453	0.5882	No	ns	-2.457 to 3.363		H 63 D10 vs H 63 D65	-0.9527	0.7705	No	ns	-5.783 to 3.877
H 63 D10 vs H 63 D70	0.271	0.2024	No	ns	-4.812 to 5.354		H 63 D10 vs H 63 D70	3.105	2.42	No	ns	-2.216 to 8.425		H 63 D10 vs H 63 D70	-1.951	2.872	No	ns	-4.517 to 0.6160		H 63 D10 vs H 63 D70	0.7122	0.5258	No	ns	-4.579 to 6.003
H 63 D10 vs H 63 D78	-5.106	4.558	Yes	**	-9.359 to -0.8538		H 63 D10 vs H 63 D78	-6.585	5.133	Yes	**	-11.91 to -1.265		H 63 D10 vs H 63 D78	-1.213	1.929	No	ns	-3.589 to 1.163		H 63 D10 vs H 63 D78	-26.73	19.73	Yes	***	-32.02 to -21.44
H 63 D10 vs H 63 D85	1.087	0.9702	No	ns	-3.166 to 5.340		H 63 D10 vs H 63 D85	5.775	4.501	Yes	*	0.4543 to 11.10		H 63 D10 vs H 63 D85	0.193	0.3069	No	ns	-2.183 to 2.569		H 63 D10 vs H 63 D85	-25.09	18.53	Yes	***	-30.39 to -19.80
H 63 D10 vs H 63 D90	-6.691	5.972	Yes	***	-10.94 to -2.438		H 63 D10 vs H 63 D90	-41.21	32.12	Yes	***	-46.53 to -35.89		H 63 D10 vs H 63 D90	0.772	1.228	No	ns	-1.604 to 3.148		H 63 D10 vs H 63 D90	-15.22	12.31	Yes	***	-20.05 to -10.39
H 63 D 18 vs H 63 D30	-0.0396	0.02957	No	ns	-5.123 to 5.043		H 63 D 18 vs H 63 D 30	-7.117	5.064	Yes	**	-12.94 to -1.288		H 63 D 18 vs H 63 D 30	0.877	1.208	No	ns	-1.867 to 3.621		H 63 D 18 vs H 63 D 30	-2.39	1.765	No	ns	-7.682 to 2.901
H 63 D 18 vs H 63 D38	-3.509	3.132	No	ns	-7.762 to 0.7433		H 63 D 18 vs H 63 D38	-7.016	4.992	Yes	**	-12.84 to -1.187		H 63 D 18 vs H 63 D38	-2.745	4.042	Yes	*	-5.312 to -0.1786		H 63 D 18 vs H 63 D38	2.082	1.775	No	ns	-2.500 to 6.665
H 63 D 18 vs H 63 D44	-5.762	5.143	Yes	**	-10.01 to -1.509		H 63 D 18 vs H 63 D44	-39.56	28.15	Yes	***	-45.38 to -33.73		H 63 D 18 vs H 63 D44	1.159	1.428	No	ns	-1.908 to 4.227		H 63 D 18 vs H 63 D44	3.422	2.917	No	ns	-1.160 to 8.004
H 63 D 18 vs H 63 D52	-1.477	1.233	No	ns	-6.023 to 3.070		H 63 D 18 vs H 63 D52	-46.75	33.27	Yes	***	-52.58 to -40.92		H 63 D 18 vs H 63 D52	-1.661	2.445	No	ns	-4.227 to 0.9060		H 63 D 18 vs H 63 D52	3.593	3.063	No	ns	-0.9892 to 8.175
H 63 D 18 vs H 63 D65	-4.721	4.214	Yes	*	-8.974 to -0.4682		H 63 D 18 vs H 63 D65	-30.97	22.04	Yes	***	-36.80 to -25.14		H 63 D 18 vs H 63 D65	1.178	1.451	No	ns	-1.890 to 4.246		H 63 D 18 vs H 63 D65	3.094	2.502	No	ns	-1.737 to 7.924
H 63 D 18 vs H 63 D70	-0.5094	0.3804	No	ns	-5.592 to 4.574		H 63 D 18 vs H 63 D70	3.497	2.726	No	ns	-1.823 to 8.818		H 63 D 18 vs H 63 D70	-1.226	1.688	No	ns	-3.970 to 1.518		H 63 D 18 vs H 63 D70	4.759	3.513	No	ns	-0.5327 to 10.05
H 63 D 18 vs H 63 D78	-5.887	5.255	Yes	**	-10.14 to -1.634		H 63 D 18 vs H 63 D78	-6.193	4.827	Yes	*	-11.51 to -0.8724		H 63 D 18 vs H 63 D78	-0.4881	0.7187	No	ns	-3.055 to 2.079		H 63 D 18 vs H 63 D78	-22.68	16.75	Yes	***	-27.97 to -17.39
H 63 D 18 vs H 63 D85	0.3065	0.2736	No	ns	-3.946 to 4.559		H 63 D 18 vs H 63 D85	6.167	4.807	Yes	*	0.8465 to 11.49		H 63 D 18 vs H 63 D85	0.9178	1.351	No	ns	-1.649 to 3.484		H 63 D 18 vs H 63 D85	-21.05	15.54	Yes	***	-26.34 to -15.76
H 63 D 18 vs H 63 D90	-7.472	6.669	Yes	***	-11.72 to -3.219		H 63 D 18 vs H 63 D90	-40.82	31.82	Yes	***	-46.14 to -35.50		H 63 D 18 vs H 63 D90	1.497	2.204	No	ns	-1.070 to 4.063		H 63 D 18 vs H 63 D90	-11.17	9.035	Yes	***	-16.00 to -6.341
H 63 D 30 vs H 63 D38	-3.47	2.731	No	ns	-8.292 to 1.352		H 63 D 30 vs H 63 D38	0.101	0.07185	No	ns	-5.727 to 5.929		H 63 D 30 vs H 63 D38	-3.622	5.333	Yes	***	-6.189 to -1.056		H 63 D 30 vs H 63 D38	4.473	3.813	No	ns	-0.1097 to 9.055
H 63 D 30 vs H 63 D44	-5.722	4.504	Yes	**	-10.54 to -0.9002		H 63 D 30 vs H 63 D44	-32.44	23.08	Yes	***	-38.27 to -26.61		H 63 D 30 vs H 63 D44	0.2823	0.3478	No	ns	-2.785 to 3.350		H 63 D 30 vs H 63 D44	5.812	4.955	Yes	**	1.230 to 10.39
H 63 D 30 vs H 63 D52	-1.437	1.073	No	ns	-6.520 to 3.646		H 63 D 30 vs H 63 D52	-39.63	28.2	Yes	***	-45.46 to -33.80		H 63 D 30 vs H 63 D52	-2.538	3.736	No	ns	-5.104 to 0.02897		H 63 D 30 vs H 63 D52	5.983	5.101	Yes	**	1.401 to 10.57
H 63 D 30 vs H 63 D65	-4.681	3.685	No	ns	-9.503 to 0.1408		H 63 D 30 vs H 63 D65	-23.86	16.98	Yes	***	-29.68 to -18.03		H 63 D 30 vs H 63 D65	0.3008	0.3706	No	ns	-2.767 to 3.369		H 63 D 30 vs H 63 D65	5.484	4.435	Yes	*	0.6537 to 10.31
H 63 D 30 vs H 63 D70	-0.4698	0.3203	No	ns	-6.038 to 5.098		H 63 D 30 vs H 63 D70	10.61	8.273	Yes	***	5.293 to 15.93		H 63 D 30 vs H 63 D70	-2.103	2.896	No	ns	-4.847 to 0.6410		H 63 D 30 vs H 63 D70	7.149	5.278	Yes	**	1.858 to 12.44
H 63 D 30 vs H 63 D78	-5.847	4.603	Yes	**	-10.67 to -1.025		H 63 D 30 vs H 63 D78	0.9236	0.72	No	ns	-4.397 to 6.244		H 63 D 30 vs H 63 D78	-1.365	2.01	No	ns	-3.932 to 1.202		H 63 D 30 vs H 63 D78	-20.29	14.98	Yes	***	-25.58 to -15.00
H 63 D 30 vs H 63 D85	0.3461	0.2725	No	ns	-4.476 to 5.168		H 63 D 30 vs H 63 D85	13.28	10.35	Yes	***	7.963 to 18.60		H 63 D 30 vs H 63 D85	0.04079	0.06005	No	ns	-2.526 to 2.607		H 63 D 30 vs H 63 D85	-18.66	13.77	Yes	***	-23.95 to -13.37
H 63 D 30 vs H 63 D90	-7.432	5.85	Yes	***	-12.25 to -2.610		H 63 D 30 vs H 63 D90	-33.7	26.27	Yes	***	-39.02 to -28.38		H 63 D 30 vs H 63 D90	0.6198	0.9126	No	ns	-1.947 to 3.186		H 63 D 30 vs H 63 D90	-8.781	7.101	Yes	***	-13.61 to -3.951
H 63 D38 vs H 63 D44	-2.253	2.172	No	ns	-6.190 to 1.685		H 63 D38 vs H 63 D44	-32.54	23.15	Yes	***	-38.37 to -26.71		H 63 D38 vs H 63 D44	3.905	5.07	Yes	**	0.9943 to 6.815		H 63 D38 vs H 63 D44	1.34	1.399	No	ns	-2.402 to 5.081
H 63 D38 vs H 63 D52	2.033	1.814	No	ns	-2.220 to 6.285		H 63 D38 vs H 63 D52	-39.73	28.27	Yes	***	-45.56 to -33.91		H 63 D38 vs H 63 D52	1.085	1.725	No	ns	-1.292 to 3.461		H 63 D38 vs H 63 D52	1.511	1.577	No	ns	-2.231 to 5.252
H 63 D38 vs H 63 D65	-1.211	1.168	No	ns	-5.149 to 2.726		H 63 D38 vs H 63 D65	-23.96	17.05	Yes	***	-29.79 to -18.13		H 63 D38 vs H 63 D65	3.923	5.094	Yes	**	1.013 to 6.833		H 63 D38 vs H 63 D65	1.011	0.9776	No	ns	-3.030 to 5.053
H 63 D38 vs H 63 D70	3	2.362	No	ns	-1.822 to 7.822		H 63 D38 vs H 63 D70	10.51	8.195	Yes	***	5.192 to 15.83		H 63 D38 vs H 63 D70	1.519	2.237	No	ns	-1.047 to 4.086		H 63 D38 vs H 63 D70	2.676	2.282	No	ns	-1.906 to 7.259
H 63 D38 vs H 63 D78	-2.378	2.292	No	ns	-6.315 to 1.560		H 63 D38 vs H 63 D78	0.8227	0.6413	No	ns	-4.498 to 6.143		H 63 D38 vs H 63 D78	2.257	3.59	No	ns	-0.1191 to 4.633		H 63 D38 vs H 63 D78	-24.77	21.11	Yes	***	-29.35 to -20.18
H 63 D38 vs H 63 D85	3.816	3.679	No	ns	-0.1213 to 7.753		H 63 D38 vs H 63 D85	13.18	10.28	Yes	***	7.862 to 18.50		H 63 D38 vs H 63 D85	3.663	5.825	Yes	***	1.287 to 6.039		H 63 D38 vs H 63 D85	-23.13	19.72	Yes	***	-27.71 to -18.55
H 63 D38 vs H 63 D90	-3.962	3.82	Yes	*	-7.900 to -0.02499		H 63 D38 vs H 63 D90	-33.8	26.35	Yes	***	-39.12 to -28.48		H 63 D38 vs H 63 D90	4.242	6.746	Yes	***	1.866 to 6.618		H 63 D38 vs H 63 D90	-13.25	12.81	Yes	***	-17.29 to -9.212
H 63 D44 vs H 63 D52	4.285	3.825	Yes	*	0.03246 to 8.538		H 63 D44 vs H 63 D52	-7.194	5.119	Yes	**	-13.02 to -1.366		H 63 D44 vs H 63 D52	-2.82	3.662	No	ns	-5.730 to 0.09029		H 63 D44 vs H 63 D52	0.1711	0.1786	No	ns	-3.570 to 3.913
H 63 D44 vs H 63 D65	1.041	1.004	No	ns	-2.896 to 4.978		H 63 D44 vs H 63 D65	8.583	6.107	Yes	***	2.754 to 14.41		H 63 D44 vs H 63 D65	0.01849	0.02079	No	ns	-3.342 to 3.379		H 63 D44 vs H 63 D65	-0.3284	0.3175	No	ns	-4.370 to 3.713
H 63 D44 vs H 63 D70	5.253	4.135	Yes	*	0.4304 to 10.07		H 63 D44 vs H 63 D70	43.05	33.56	Yes	***	37.73 to 48.37		H 63 D44 vs H 63 D70	-2.385	2.938	No	ns	-5.453 to 0.6825		H 63 D44 vs H 63 D70	1.336	1.139	No	ns	-3.246 to 5.919
H 63 D44 vs H 63 D78	-0.125	0.1205	No	ns	-4.062 to 3.812		H 63 D44 vs H 63 D78	33.36	26.01	Yes	***	28.04 to 38.68		H 63 D44 vs H 63 D78	-1.647	2.139	No	ns	-4.558 to 1.263		H 63 D44 vs H 63 D78	-26.11	22.25	Yes	***	-30.69 to -21.52
H 63 D44 vs H 63 D85	6.068	5.851	Yes	***	2.131 to 10.01		H 63 D44 vs H 63 D85	45.72	35.64	Yes	***	40.40 to 51.04		H 63 D44 vs H 63 D85	-0.2415	0.3136	No	ns	-3.152 to 2.669		H 63 D44 vs H 63 D85	-24.47	20.86	Yes	***	-29.05 to -19.89
H 63 D44 vs H 63 D90	-1.71	1.648	No	ns	-5.647 to 2.228		H 63 D44 vs H 63 D90	-1.262	0.9838	No	ns	-6.583 to 4.058		H 63 D44 vs H 63 D90	0.3375	0.4382	No	ns	-2.573 to 3.248		H 63 D44 vs H 63 D90	-14.59	14.11	Yes	***	-18.63 to -10.55
H 63 D52 vs H 63 D65	-3.244	2.896	No	ns	-7.497 to 1.009		H 63 D52 vs H 63 D65	15.78	11.23	Yes	***	9.948 to 21.60		H 63 D52 vs H 63 D65	2.838	3.686	No	ns	-0.07180 to 5.749		H 63 D52 vs H 63 D65	-0.4995	0.4829	No	ns	-4.541 to 3.542
H 63 D52 vs H 63 D70	0.9673	0.7224	No	ns	-4.116 to 6.050		H 63 D52 vs H 63 D70	50.25	39.17	Yes	***	44.93 to 55.57		H 63 D52 vs H 63 D70	0.4348	0.6402	No	ns	-2.132 to 3.001		H 63 D52 vs H 63 D70	1.165	0.9935	No	ns	-3.417 to 5.748
H 63 D52 vs H 63 D78	-4.41	3.936	Yes	*	-8.663 to -0.1575		H 63 D52 vs H 63 D78	40.56	31.61	Yes	***	35.24 to 45.88		H 63 D52 vs H 63 D78	1.173	1.865	No	ns	-1.204 to 3.549		H 63 D52 vs H 63 D78	-26.28	22.4	Yes	***	-30.86 to -21.69
H 63 D52 vs H 63 D85	1.783	1.592	No	ns	-2.469 to 6.036		H 63 D52 vs H 63 D85	52.92	41.25	Yes	***	47.60 to 58.24		H 63 D52 vs H 63 D85	2.578	4.101	Yes	*	0.2022 to 4.955		H 63 D52 vs H 63 D85	-24.64	21.01	Yes	***	-29.22 to -20.06
H 63 D52 vs H 63 D90	-5.995	5.351	Yes	***	-10.25 to -1.742		H 63 D52 vs H 63 D90	5.932	4.624	Yes	*	0.6116 to 11.25		H 63 D52 vs H 63 D90	3.157	5.021	Yes	**	0.7813 to 5.534		H 63 D52 vs H 63 D90	-14.76	14.27	Yes	***	-18.81 to -10.72
H 63 D65 vs H 63 D70	4.211	3.315	No	ns	-0.6106 to 9.034		H 63 D65 vs H 63 D70	34.47	26.87	Yes	***	29.15 to 39.79		H 63 D65 vs H 63 D70	-2.404	2.961	No	ns	-5.471 to 0.6641		H 63 D65 vs H 63 D70	1.665	1.347	No	ns	-3.165 to 6.495
H 63 D65 vs H 63 D78	-1.166	1.124	No	ns	-5.103 to 2.771		H 63 D65 vs H 63 D78	24.78	19.32	Yes	***	19.46 to 30.10		H 63 D65 vs H 63 D78	-1.666	2.163	No	ns	-4.576 to 1.244		H 63 D65 vs H 63 D78	-25.78	20.85	Yes	***	-30.61 to -20.95
H 63 D65 vs H 63 D85	5.027	4.847	Yes	**	1.090 to 8.965		H 63 D65 vs H 63 D85	37.14	28.95	Yes	***	31.82 to 42.46		H 63 D65 vs H 63 D85	-0.26	0.3377	No	ns	-3.170 to 2.650		H 63 D65 vs H 63 D85	-24.14	19.52	Yes	***	-28.97 to -19.31
H 63 D65 vs H 63 D90	-2.751	2.652	No	ns	-6.688 to 1.187		H 63 D65 vs H 63 D90	-9.845	7.674	Yes	***	-15.17 to -4.524		H 63 D65 vs H 63 D90	0.319	0.4142	No	ns	-2.591 to 3.229		H 63 D65 vs H 63 D90	-14.26	12.9	Yes	***	-18.58 to -9.944
H 63 D70 vs H 63 D78	-5.378	4.233	Yes	*	-10.20 to -0.5554		H 63 D70 vs H 63 D78	-9.69	8.445	Yes	***	-14.45 to -4.931		H 63 D70 vs H 63 D78	0.7377	1.086	No	ns	-1.829 to 3.304		H 63 D70 vs H 63 D78	-27.44	20.26	Yes	***	-32.73 to -22.15
H 63 D70 vs H 63 D85	0.8159	0.6423	No	ns	-4.006 to 5.638		H 63 D70 vs H 63 D85	2.67	2.327	No	ns	-2.089 to 7.429		H 63 D70 vs H 63 D85	2.144	3.156	No	ns	-0.4230 to 4.710		H 63 D70 vs H 63 D85	-25.81	19.05	Yes	***	-31.10 to -20.52
H 63 D70 vs H 63 D90	-6.962	5.481	Yes	***	-11.78 to -2.140		H 63 D70 vs H 63 D90	-44.31	38.62	Yes	***	-49.07 to -39.56		H 63 D70 vs H 63 D90	2.723	4.009	Yes	*	0.1560 to 5.289		H 63 D70 vs H 63 D90	-15.93	12.88	Yes	***	-20.76 to -11.10
H 63 D78 vs H 63 D85	6.193	5.971	Yes	***	2.256 to 10.13		H 63 D78 vs H 63 D85	12.36	10.77	Yes	***	7.601 to 17.12		H 63 D78 vs H 63 D85	1.406	2.236	No	ns	-0.9703 to 3.782		H 63 D78 vs H 63 D85	1.635	1.207	No	ns	-3.656 to 6.926
H 63 D78 vs H 63 D90	-1.585	1.528	No	ns	-5.522 to 2.353		H 63 D78 vs H 63 D90	-34.62	30.18	Yes	***	-39.38 to -29.87		H 63 D78 vs H 63 D90	1.985	3.157	No	ns	-0.3913 to 4.361		H 63 D78 vs H 63 D90	11.51	9.311	Yes	***	6.682 to 16.34
H 63 D85 vs H 63 D90	-7.778	7.499	Yes	***	-11.72 to -3.841		H 63 D85 vs H 63 D90	-46.98	40.95	Yes	***	-51.74 to -42.23		H 63 D85 vs H 63 D90	0.579	0.9209	No	ns	-1.797 to 2.955		H 63 D85 vs H 63 D90	9.877	7.988	Yes	***	5.047 to 14.71
