# Supplementary material for: The Genotypic and Phenotypic Stability of Plasmodium falciparum Field Isolates in Continuous In Vitro Culture
Source: PLoS One. 2016 Jan 11;11(1):e0143565. doi: 10.1371/journal.pone.0143565 (PMC4713440; doi:10.1371/journal.pone.0143565)
Supplement: S6 Table — The difference of IC50s in parasite generations were compared for the 4 different drugs tested. (XLSX) [file pone.0143565.s006.xlsx]

## Sheet: Table S6 KDH974
Analysis of variance of IC50s across time points
Artemether							Chloroquine							Dihydroartemisinin							Lumefantrine
Bonferroni's Multiple Comparison Test	Mean Diff.	t	Significance P < 0.05	Summary	95% CI of diff		Bonferroni's Multiple Comparison Test	Mean Diff.	t	Significance P < 0.05	Summary	95% CI of diff		Bonferroni's Multiple Comparison Test	Mean Diff.	t	Significance P < 0.05	Summary	95% CI of diff		Bonferroni's Multiple Comparison Test	Mean Diff.	t	Significance P < 0.05	Summary	95% CI of diff
974D0 vs 974 D12	-1.172	1.598	No	ns	-3.873 to 1.529		974D0 vs 974 D12	0.6388	0.4072	No	ns	-5.171 to 6.449		974D0 vs 974 D12	2.813	2.367	No	ns	-1.642 to 7.267		974D0 vs 974 D12	-0.625	0.2879	No	ns	-8.820 to 7.570
974D0 vs 974 D19	0.505	0.6887	No	ns	-2.196 to 3.206		974D0 vs 974 D19	-5.623	3.584	No	ns	-11.43 to 0.1864		974D0 vs 974 D19	6.301	5.302	Yes	**	1.846 to 10.76		974D0 vs 974 D19	1.556	0.6801	No	ns	-7.082 to 10.19
974D0 vs 974 D28	-0.2067	0.2918	No	ns	-2.817 to 2.403		974D0 vs 974 D28	-3.043	1.94	No	ns	-8.853 to 2.766		974D0 vs 974 D28	6.181	5.202	Yes	**	1.727 to 10.64		974D0 vs 974 D28	6.473	2.982	No	ns	-1.723 to 14.67
974D0 vs 974 D35	0.0783	0.1013	No	ns	-2.769 to 2.926		974D0 vs 974 D35	-2.341	1.492	No	ns	-8.151 to 3.469		974D0 vs 974 D35	4.054	3.236	No	ns	-0.6420 to 8.749		974D0 vs 974 D35	10.29	4.496	Yes	**	1.650 to 18.93
974D0 vs 974 D44	2.022	2.388	No	ns	-1.098 to 5.141		974D0 vs 974 D44	-1.427	0.7878	No	ns	-8.136 to 5.281		974D0 vs 974 D44	5.26	3.833	Yes	*	0.1157 to 10.40		974D0 vs 974 D44	12.69	5.061	Yes	**	3.223 to 22.15
974D0 vs 974 D52	3.727	4.822	Yes	**	0.8796 to 6.575		974D0 vs 974 D52	-3.928	2.504	No	ns	-9.738 to 1.882		974D0 vs 974 D52	-4.693	3.949	Yes	*	-9.147 to -0.2381		974D0 vs 974 D52	2.784	1.111	No	ns	-6.679 to 12.25
974D0 vs 974 D60	3.877	5.286	Yes	***	1.175 to 6.578		974D0 vs 974 D60	-2.678	1.707	No	ns	-8.488 to 3.132		974D0 vs 974 D60	-5.843	4.258	Yes	*	-10.99 to -0.6995		974D0 vs 974 D60	3.646	1.679	No	ns	-4.549 to 11.84
974D0 vs 974 D68	3.539	4.826	Yes	**	0.8380 to 6.241		974D0 vs 974 D68	-1.797	1.087	No	ns	-7.921 to 4.327		974D0 vs 974 D68	-6.325	5.05	Yes	**	-11.02 to -1.629		974D0 vs 974 D68	6.406	2.951	No	ns	-1.789 to 14.60
974D0 vs 974 D76	3.419	4.663	Yes	**	0.7180 to 6.121		974D0 vs 974 D76	-3.399	2.056	No	ns	-9.523 to 2.725		974D0 vs 974 D76	-7.011	5.899	Yes	***	-11.47 to -2.556		974D0 vs 974 D76	-6.228	2.722	No	ns	-14.87 to 2.410
974 D12 vs 974 D19	1.677	2.801	No	ns	-0.5287 to 3.883		974 D12 vs 974 D19	-6.262	4.889	Yes	**	-11.01 to -1.519		974 D12 vs 974 D19	3.488	3.595	No	ns	-0.1488 to 7.126		974 D12 vs 974 D19	2.181	1.139	No	ns	-5.046 to 9.409
974 D12 vs 974 D28	0.9653	1.699	No	ns	-1.127 to 3.058		974 D12 vs 974 D28	-3.682	2.875	No	ns	-8.426 to 1.062		974 D12 vs 974 D28	3.369	3.472	No	ns	-0.2685 to 7.006		974 D12 vs 974 D28	7.098	4.004	Yes	*	0.4063 to 13.79
974 D12 vs 974 D35	1.25	1.933	No	ns	-1.132 to 3.633		974 D12 vs 974 D35	-2.98	2.326	No	ns	-7.723 to 1.764		974 D12 vs 974 D35	1.241	1.184	No	ns	-2.688 to 5.170		974 D12 vs 974 D35	10.91	5.7	Yes	***	3.686 to 18.14
974 D12 vs 974 D44	3.194	4.355	Yes	**	0.4924 to 5.895		974 D12 vs 974 D44	-2.066	1.317	No	ns	-7.876 to 3.744		974 D12 vs 974 D44	2.447	2.059	No	ns	-2.008 to 6.902		974 D12 vs 974 D44	13.31	6.132	Yes	***	5.116 to 21.51
974 D12 vs 974 D52	4.899	7.575	Yes	***	2.517 to 7.282		974 D12 vs 974 D52	-4.567	3.565	No	ns	-9.311 to 0.1766		974 D12 vs 974 D52	-7.505	7.735	Yes	***	-11.14 to -3.868		974 D12 vs 974 D52	3.409	1.57	No	ns	-4.786 to 11.60
974 D12 vs 974 D60	5.049	8.431	Yes	***	2.843 to 7.254		974 D12 vs 974 D60	-3.317	2.59	No	ns	-8.061 to 1.427		974 D12 vs 974 D60	-8.656	7.284	Yes	***	-13.11 to -4.201		974 D12 vs 974 D60	4.271	2.41	No	ns	-2.420 to 10.96
974 D12 vs 974 D68	4.711	7.868	Yes	***	2.506 to 6.917		974 D12 vs 974 D68	-2.436	1.76	No	ns	-7.559 to 2.688		974 D12 vs 974 D68	-9.138	8.719	Yes	***	-13.07 to -5.209		974 D12 vs 974 D68	7.031	3.967	Yes	*	0.3400 to 13.72
974 D12 vs 974 D76	4.591	7.668	Yes	***	2.386 to 6.797		974 D12 vs 974 D76	-4.038	2.919	No	ns	-9.162 to 1.085		974 D12 vs 974 D76	-9.823	10.12	Yes	***	-13.46 to -6.186		974 D12 vs 974 D76	-5.603	2.927	No	ns	-12.83 to 1.624
974 D19 vs 974 D28	-0.7117	1.253	No	ns	-2.804 to 1.381		974 D19 vs 974 D28	2.58	2.014	No	ns	-2.164 to 7.324		974 D19 vs 974 D28	-0.1197	0.1234	No	ns	-3.757 to 3.518		974 D19 vs 974 D28	4.916	2.568	No	ns	-2.311 to 12.14
974 D19 vs 974 D35	-0.4267	0.6598	No	ns	-2.809 to 1.956		974 D19 vs 974 D35	3.282	2.562	No	ns	-1.461 to 8.026		974 D19 vs 974 D35	-2.247	2.144	No	ns	-6.176 to 1.681		974 D19 vs 974 D35	8.732	4.266	Yes	*	1.005 to 16.46
974 D19 vs 974 D44	1.517	2.068	No	ns	-1.185 to 4.218		974 D19 vs 974 D44	4.196	2.675	No	ns	-1.614 to 10.01		974 D19 vs 974 D44	-1.041	0.8764	No	ns	-5.496 to 3.413		974 D19 vs 974 D44	11.13	4.864	Yes	**	2.491 to 19.77
974 D19 vs 974 D52	3.222	4.982	Yes	**	0.8397 to 5.605		974 D19 vs 974 D52	1.695	1.323	No	ns	-3.048 to 6.439		974 D19 vs 974 D52	-10.99	11.33	Yes	***	-14.63 to -7.356		974 D19 vs 974 D52	1.228	0.5366	No	ns	-7.410 to 9.866
974 D19 vs 974 D60	3.372	5.631	Yes	***	1.166 to 5.577		974 D19 vs 974 D60	2.945	2.299	No	ns	-1.798 to 7.689		974 D19 vs 974 D60	-12.14	10.22	Yes	***	-16.60 to -7.690		974 D19 vs 974 D60	2.09	1.091	No	ns	-5.138 to 9.317
974 D19 vs 974 D68	3.034	5.068	Yes	**	0.8287 to 5.240		974 D19 vs 974 D68	3.827	2.766	No	ns	-1.297 to 8.950		974 D19 vs 974 D68	-12.63	12.05	Yes	***	-16.55 to -8.697		974 D19 vs 974 D68	4.85	2.533	No	ns	-2.377 to 12.08
974 D19 vs 974 D76	2.914	4.867	Yes	**	0.7087 to 5.120		974 D19 vs 974 D76	2.224	1.607	No	ns	-2.900 to 7.348		974 D19 vs 974 D76	-13.31	13.72	Yes	***	-16.95 to -9.674		974 D19 vs 974 D76	-7.784	3.803	Yes	*	-15.51 to -0.05772
974 D28 vs 974 D35	0.285	0.4609	No	ns	-1.993 to 2.563		974 D28 vs 974 D35	0.7022	0.5482	No	ns	-4.041 to 5.446		974 D28 vs 974 D35	-2.128	2.03	No	ns	-6.056 to 1.801		974 D28 vs 974 D35	3.815	1.993	No	ns	-3.412 to 11.04
974 D28 vs 974 D44	2.229	3.145	No	ns	-0.3813 to 4.838		974 D28 vs 974 D44	1.616	1.03	No	ns	-4.194 to 7.426		974 D28 vs 974 D44	-0.9217	0.7757	No	ns	-5.376 to 3.533		974 D28 vs 974 D44	6.213	2.862	No	ns	-1.982 to 14.41
974 D28 vs 974 D52	3.934	6.361	Yes	***	1.656 to 6.212		974 D28 vs 974 D52	-0.885	0.6909	No	ns	-5.629 to 3.859		974 D28 vs 974 D52	-10.87	11.21	Yes	***	-14.51 to -7.237		974 D28 vs 974 D52	-3.688	1.699	No	ns	-11.88 to 4.507
974 D28 vs 974 D60	4.083	7.188	Yes	***	1.991 to 6.176		974 D28 vs 974 D60	0.365	0.285	No	ns	-4.379 to 5.109		974 D28 vs 974 D60	-12.02	10.12	Yes	***	-16.48 to -7.570		974 D28 vs 974 D60	-2.827	1.595	No	ns	-9.518 to 3.865
974 D28 vs 974 D68	3.746	6.595	Yes	***	1.654 to 5.839		974 D28 vs 974 D68	1.246	0.9009	No	ns	-3.877 to 6.370		974 D28 vs 974 D68	-12.51	11.93	Yes	***	-16.44 to -8.578		974 D28 vs 974 D68	-0.06629	0.0374	No	ns	-6.758 to 6.625
974 D28 vs 974 D76	3.626	6.383	Yes	***	1.534 to 5.719		974 D28 vs 974 D76	-0.3561	0.2574	No	ns	-5.480 to 4.768		974 D28 vs 974 D76	-13.19	13.6	Yes	***	-16.83 to -9.555		974 D28 vs 974 D76	-12.7	6.634	Yes	***	-19.93 to -5.473
974 D35 vs 974 D44	1.944	2.514	No	ns	-0.9040 to 4.791		974 D35 vs 974 D44	0.9138	0.5825	No	ns	-4.896 to 6.724		974 D35 vs 974 D44	1.206	0.9627	No	ns	-3.490 to 5.902		974 D35 vs 974 D44	2.398	1.048	No	ns	-6.241 to 11.04
974 D35 vs 974 D52	3.649	5.277	Yes	***	1.102 to 6.196		974 D35 vs 974 D52	-1.587	1.239	No	ns	-6.331 to 3.156		974 D35 vs 974 D52	-8.746	8.346	Yes	***	-12.68 to -4.818		974 D35 vs 974 D52	-7.504	3.279	No	ns	-16.14 to 1.135
974 D35 vs 974 D60	3.798	5.873	Yes	***	1.416 to 6.181		974 D35 vs 974 D60	-0.3371	0.2632	No	ns	-5.081 to 4.406		974 D35 vs 974 D60	-9.897	7.901	Yes	***	-14.59 to -5.201		974 D35 vs 974 D60	-6.642	3.469	No	ns	-13.87 to 0.5853
974 D35 vs 974 D68	3.461	5.351	Yes	***	1.079 to 5.844		974 D35 vs 974 D68	0.5443	0.3934	No	ns	-4.579 to 5.668		974 D35 vs 974 D68	-10.38	9.264	Yes	***	-14.58 to -6.179		974 D35 vs 974 D68	-3.882	2.027	No	ns	-11.11 to 3.346
974 D35 vs 974 D76	3.341	5.166	Yes	**	0.9587 to 5.724		974 D35 vs 974 D76	-1.058	0.7649	No	ns	-6.182 to 4.065		974 D35 vs 974 D76	-11.06	10.56	Yes	***	-14.99 to -7.136		974 D35 vs 974 D76	-16.52	8.07	Yes	***	-24.24 to -8.789
974 D44 vs 974 D52	1.705	2.206	No	ns	-1.142 to 4.553		974 D44 vs 974 D52	-2.501	1.594	No	ns	-8.311 to 3.309		974 D44 vs 974 D52	-9.952	8.375	Yes	***	-14.41 to -5.498		974 D44 vs 974 D52	-9.902	3.95	Yes	*	-19.36 to -0.4387
974 D44 vs 974 D60	1.855	2.529	No	ns	-0.8466 to 4.556		974 D44 vs 974 D60	-1.251	0.7974	No	ns	-7.061 to 4.559		974 D44 vs 974 D60	-11.1	8.091	Yes	***	-16.25 to -5.959		974 D44 vs 974 D60	-9.04	4.164	Yes	*	-17.23 to -0.8447
974 D44 vs 974 D68	1.518	2.069	No	ns	-1.184 to 4.219		974 D44 vs 974 D68	-0.3696	0.2235	No	ns	-6.494 to 5.754		974 D44 vs 974 D68	-11.58	9.248	Yes	***	-16.28 to -6.889		974 D44 vs 974 D68	-6.279	2.893	No	ns	-14.47 to 1.916
974 D44 vs 974 D76	1.398	1.906	No	ns	-1.304 to 4.099		974 D44 vs 974 D76	-1.972	1.193	No	ns	-8.096 to 4.152		974 D44 vs 974 D76	-12.27	10.33	Yes	***	-16.72 to -7.815		974 D44 vs 974 D76	-18.91	8.265	Yes	***	-27.55 to -10.28
974 D52 vs 974 D60	0.1494	0.231	No	ns	-2.233 to 2.532		974 D52 vs 974 D60	1.25	0.9759	No	ns	-3.494 to 5.994		974 D52 vs 974 D60	-1.151	0.9682	No	ns	-5.605 to 3.304		974 D52 vs 974 D60	0.8617	0.397	No	ns	-7.333 to 9.057
974 D52 vs 974 D68	-0.1878	0.2903	No	ns	-2.570 to 2.195		974 D52 vs 974 D68	2.131	1.541	No	ns	-2.992 to 7.255		974 D52 vs 974 D68	-1.632	1.558	No	ns	-5.561 to 2.296		974 D52 vs 974 D68	3.622	1.669	No	ns	-4.573 to 11.82
974 D52 vs 974 D76	-0.3077	0.4758	No	ns	-2.690 to 2.075		974 D52 vs 974 D76	0.5288	0.3822	No	ns	-4.595 to 5.652		974 D52 vs 974 D76	-2.318	2.389	No	ns	-5.955 to 1.319		974 D52 vs 974 D76	-9.012	3.938	Yes	*	-17.65 to -0.3736
974 D60 vs 974 D68	-0.3372	0.5631	No	ns	-2.543 to 1.869		974 D60 vs 974 D68	0.8814	0.637	No	ns	-4.242 to 6.005		974 D60 vs 974 D68	-0.4818	0.3846	No	ns	-5.177 to 4.214		974 D60 vs 974 D68	2.76	1.557	No	ns	-3.931 to 9.452
974 D60 vs 974 D76	-0.4571	0.7634	No	ns	-2.663 to 1.749		974 D60 vs 974 D76	-0.7212	0.5213	No	ns	-5.845 to 4.402		974 D60 vs 974 D76	-1.167	0.9823	No	ns	-5.622 to 3.287		974 D60 vs 974 D76	-9.874	5.157	Yes	**	-17.10 to -2.646
974 D68 vs 974 D76	-0.12	0.2003	No	ns	-2.326 to 2.086		974 D68 vs 974 D76	-1.603	1.084	No	ns	-7.080 to 3.875		974 D68 vs 974 D76	-0.6854	0.654	No	ns	-4.614 to 3.243		974 D68 vs 974 D76	-12.63	6.599	Yes	***	-19.86 to -5.407
